# Supplementary material for: Process Optimization and Equilibrium, Thermodynamic, and Kinetic Modeling of Toxic Congo Red Dye Adsorption from Aqueous Solutions Using a Copper Ferrite Nanocomposite Adsorbent
Source: Molecules. 2024 Jan 15;29(2):0. doi: 10.3390/molecules29020418 (PMC11154345; doi:10.3390/molecules29020418)
Supplement: Supplementary file 1 [file molecules-29-00418-s001.zip]

Archive with 1 entries (1 files):
- molecules-2793908-supplementary.pdf
